# Supplementary material for: Exoscopic Microsurgery: A Change of Paradigm in Brain Tumor Surgery? Comparison with Standard Operative Microscope
Source: Brain Sci. 2023 Jul 6;13(7):1035. doi: 10.3390/brainsci13071035 (PMC10377370; doi:10.3390/brainsci13071035)
Supplement: Supplementary file 1 [file brainsci-13-01035-s001.zip]

Archive with 1 entries (1 files):
- brainsci-2479169-supplementary.pdf
